# Supplementary material for: Exercise Training Impacts Cardiac Mitochondrial Proteome Remodeling in Murine Urothelial Carcinoma
Source: Int J Mol Sci. 2018 Dec 31;20(1):127. doi: 10.3390/ijms20010127 (PMC6337197; doi:10.3390/ijms20010127)
Supplement: Supplementary file 1 [file ijms-20-00127-s001.zip]

Archive with 3 entries (3 files):
- Supplementary Information/Supplementary Figure S1.tif
- Supplementary Information/Supplementary Figure S2.tif
- Supplementary Information/Supplementary Table S1.xlsx
